# Supplementary material for: Mirror-image ligand discovery enabled by single-shot fast-flow synthesis of D-proteins
Source: Nat Commun. 2024 Feb 28;15:1813. doi: 10.1038/s41467-024-45634-z (PMC10901774; doi:10.1038/s41467-024-45634-z)
Supplement: Supplementary file 4 — Source Data [file 41467_2024_45634_MOESM4_ESM.xlsx]

## Sheet: Figure 3A
[DNA] M	Recombinant BCL11A	Recombinant BCL11A	L-BCL11A	L-BCL11A	D-BCL11A	D-BCL11A
1e-06	89405.2	96970.2	279198	234255	161032	164041
3.33e-07	72809.7	73580	200123	201457	133941	140091
1.11e-07	48568.9	48692.2	142857	145900	100520	108009
3.7e-08	18620.9	18848.5	62345	61788	65302.5	62728.4
1.2e-08	7292.66	8053.62	45418.2	42926.1	30101.5	30444.9
4e-09	5405.03	5592.95	18130	17930	14977.9	14274.8
1e-09	4702.41	5043.83	10632.1	10697.6	8828.69	8296.59
0	4814.28	4904.46	8155.03	7595.3	6282.57	6010.34

## Sheet: Figure 3B
[peptide] M	Recombinant CHIP	Recombinant CHIP	L-CHIP	L-CHIP	D-CHIP	D-CHIP
1e-05	77538.5	73664.9	81191.6	73139.6	107653	98729.6
3.33e-06	25559.7	23835.2	30174.5	28939.9	42845.2	44872.6
1.11e-06	9261.8	8187.28	12415.5	12624.7	18546.2	16928.1
3.7e-07	3841.55	3572.37	5773.88	5883.26	8811.22	8579.33
1.23e-07	1823.09	1796.69	2981.3	2907.14	4258.56	3906.36
4.1e-08	1136.86	1156.88	1720.15	1720.8	2017.17	2252.1
1.4e-08	909.09	1084.03	1165.7	1069.04	1180.4	1479.24
0	806.6	807.1	810.2	801.5	808.8	805.5

## Sheet: Figure 3D
Temp	L	Red	D
0.011			0
5.001	0	0	1.2391
10.002	1.6514	1.8238	4.5956
15.006	3.8081	3.212	8.4226
20.012	4.3633	4.2691	9.9284
24.998	4.4345	5.5485	7.9939
30.008	5.6089	7.0593	7.8685
34.998	8.3565	8.3114	11.748
39.988	11.41	10.621	16.777
44.991	13.417	14.291	18.262
49.992	17.467	17.993	18.241
54.973	27.269	24.131	22.811
60.001	43.882	36.185	34.585
64.984	60.951	52.786	51.974
69.998	74.98	67.117	68.767
75.019	84.931	77.411	81.137
79.984	91.11	84.484	87.222
84.98	94.213	88.944	91.415
89.98	96.007	93.644	94.385
94.999	97.566	96.706	96.076
99.996	98.648	97.877	98.635
105	100	100	100

## Sheet: Figure 3E, 3F
[DNA] M	Recombinant Myc/Max	crosslinked	Recombinant Myc/Max	crosslinked	L-Myc/Max	crosslinked	L-Myc/Max	crosslinked	D-Myc/Max	crosslinked	D-Myc/Max	crosslinked	Recombinant Max/Max	Recombinant Max/Max	L-Max/Max	crosslinked	L-Max/Max	crosslinked	D-Max/Max	crosslinked	D-Max/Max	crosslinked
1e-06	16901.1	18507.5	24535.4	24995.5	24968.7	23083.3	12089.3	10304.8	17721.8	17998.3	11791.1	11248.4
3.33e-07	11450.1	11201	17149	18294	16444.5	15368.3	6587.06	7192.09	12940.5	12594.1	8097.5	8265.19
1.11e-07	6834.23	6794.23	13448.6	10859.2	10489.1	11467.4	3955.19	3992.99	8835.07	8660.83	5044.07	5160.01
3.7e-08	3954.11	3721.22	5653.96	5393.56	7262.72	6976.79	2515.8	2868.92	5346.45	5171.58	3011.77	3119.61
1.23e-08	2268.26	2448.64	4364.16	2358.25	4280.47	4242.09	1709.42	1846.21	3103.38	2495.38	2015.72	1805.05
4.12e-09	1422.84	1353.09	1475.22	1399.27	2284.02	2536.52	1335.33	1324.77	1897.51	1820.74	1413.41	1463.74
1.37e-09	1106.43	1258.91	1042.69	1119.84	1443.02	1641.46	1432.39	1149.2	1446.48	1253.33	1204.87	1079.48
0	996.21	1250.29	1089.99	986.38	1096.33	1168.51	1039.53	1193.96	1051.44	990.89	922.62	1118.19

## Sheet: Figure 3H
Temp	L	Red	D
0.011
5.001	2.3119	0	0
10.002	0.4345	0.6976	1.295
15.006	0	3.4314	2.0304
20.012	0.164	5.0528	3.5651
24.998	3.0825	4.2609	4.2686
30.008	4.5745	2.5452	6.3789
34.998	7.1815	3.9404	8.6171
39.988	10.395	6.6365	10.631
44.991	13.035	6.9947	12.294
49.992	15.142	8.635	15.396
54.973	18.151	13.028	20.352
60.001	25.266	19.325	26.721
64.984	35.35	33.729	36.122
69.998	48.852	48.869	48.272
75.019	62.814	60.916	65.755
79.984	76.709	74.661	79.408
84.98	86.58	84.427	89.64
89.98	92.72	90.196	93.733
94.999	96.065	96.55	97.173
99.996	97.967	100	99.54
105	100	98.228	100

## Sheet: Figure 3I
[peptide] M	Recombinant MDM2	Recombinant MDM2	L-MDM2	L-MDM2	D-MDM2	D-MDM2
1e-06	15193.2	14879.3	34292.8	35041.6	44917.1	40279.6
3.33e-07	12870.8	13309.6	41285.2	40322	40460.9	40095.5
1.11e-07	10866.2	11747.7	36529.6	36397.5	32982.5	35903.8
3.7e-08	10517.3	10364.5	33617.2	33810.3	31215.8	31489.5
1.2e-08	8846.34	8753.69	28996	29509.8	24997.5	24269.5
4e-09	6187.74	6225.86	13582.1	12620.9	9759.27	8773.77
1e-09	3532.76	3508.82	4215.16	4173.76	3056.02	2851.71
0	782.7	841.91	814.54	796.19	871.19	841.68

## Sheet: Figure 4C, D-H101
Compound [M]	Response (RU)
0	1.15693
5.05051e-08	1.37593
1.0101e-07	1.591
1.51515e-07	1.80225
2.0202e-07	2.00978
2.52525e-07	2.21369
3.0303e-07	2.41408
3.53535e-07	2.61102
4.0404e-07	2.80462
4.54545e-07	2.99495
5.05051e-07	3.1821
5.55556e-07	3.36614
6.06061e-07	3.54716
6.56566e-07	3.72522
7.07071e-07	3.90041
7.57576e-07	4.07278
8.08081e-07	4.2424
8.58586e-07	4.40935
9.09091e-07	4.57368
9.59596e-07	4.73545
1.0101e-06	4.89473
1.06061e-06	5.05157
1.11111e-06	5.20603
1.16162e-06	5.35815
1.21212e-06	5.508
1.26263e-06	5.65562
1.31313e-06	5.80106
1.36364e-06	5.94438
1.41414e-06	6.08561
1.46465e-06	6.2248
1.51515e-06	6.362
1.56566e-06	6.49725
1.61616e-06	6.63058
1.66667e-06	6.76205
1.71717e-06	6.89169
1.76768e-06	7.01953
1.81818e-06	7.14562
1.86869e-06	7.26998
1.91919e-06	7.39266
1.9697e-06	7.51369
2.0202e-06	7.63311
2.07071e-06	7.75093
2.12121e-06	7.8672
2.17172e-06	7.98195
2.22222e-06	8.0952
2.27273e-06	8.20699
2.32323e-06	8.31734
2.37374e-06	8.42629
2.42424e-06	8.53385
2.47475e-06	8.64005
2.52525e-06	8.74492
2.57576e-06	8.84849
2.62626e-06	8.95077
2.67677e-06	9.0518
2.72727e-06	9.15159
2.77778e-06	9.25017
2.82828e-06	9.34756
2.87879e-06	9.44378
2.92929e-06	9.53885
2.9798e-06	9.63279
3.0303e-06	9.72563
3.08081e-06	9.81737
3.13131e-06	9.90805
3.18182e-06	9.99768
3.23232e-06	10.0863
3.28283e-06	10.1739
3.33333e-06	10.2604
3.38384e-06	10.346
3.43434e-06	10.4307
3.48485e-06	10.5144
3.53535e-06	10.5971
3.58586e-06	10.679
3.63636e-06	10.7599
3.68687e-06	10.84
3.73737e-06	10.9191
3.78788e-06	10.9975
3.83838e-06	11.0749
3.88889e-06	11.1516
3.93939e-06	11.2274
3.9899e-06	11.3024
4.0404e-06	11.3767
4.09091e-06	11.4501
4.14141e-06	11.5228
4.19192e-06	11.5948
4.24242e-06	11.666
4.29293e-06	11.7364
4.34343e-06	11.8062
4.39394e-06	11.8752
4.44444e-06	11.9435
4.49495e-06	12.0112
4.54545e-06	12.0781
4.59596e-06	12.1444
4.64646e-06	12.2101
4.69697e-06	12.2751
4.74747e-06	12.3394
4.79798e-06	12.4031
4.84848e-06	12.4662
4.89899e-06	12.5287
4.94949e-06	12.5906
5e-06	12.6519

## Sheet: Figure 4C, D-H102
Compound [M]	Response (RU)
0	1.58836
5.05051e-08	2.27105
1.0101e-07	2.91463
1.51515e-07	3.52235
2.0202e-07	4.09715
2.52525e-07	4.64161
3.0303e-07	5.15809
3.53535e-07	5.64869
4.0404e-07	6.1153
4.54545e-07	6.55964
5.05051e-07	6.98326
5.55556e-07	7.38759
6.06061e-07	7.77392
6.56566e-07	8.14341
7.07071e-07	8.49714
7.57576e-07	8.83611
8.08081e-07	9.16122
8.58586e-07	9.4733
9.09091e-07	9.77312
9.59596e-07	10.0614
1.0101e-06	10.3388
1.06061e-06	10.6058
1.11111e-06	10.8632
1.16162e-06	11.1113
1.21212e-06	11.3507
1.26263e-06	11.5819
1.31313e-06	11.8052
1.36364e-06	12.0211
1.41414e-06	12.2298
1.46465e-06	12.4318
1.51515e-06	12.6274
1.56566e-06	12.8169
1.61616e-06	13.0005
1.66667e-06	13.1786
1.71717e-06	13.3513
1.76768e-06	13.519
1.81818e-06	13.6818
1.86869e-06	13.8399
1.91919e-06	13.9936
1.9697e-06	14.143
2.0202e-06	14.2883
2.07071e-06	14.4296
2.12121e-06	14.5672
2.17172e-06	14.7012
2.22222e-06	14.8317
2.27273e-06	14.9588
2.32323e-06	15.0827
2.37374e-06	15.2035
2.42424e-06	15.3213
2.47475e-06	15.4363
2.52525e-06	15.5484
2.57576e-06	15.6579
2.62626e-06	15.7649
2.67677e-06	15.8693
2.72727e-06	15.9713
2.77778e-06	16.071
2.82828e-06	16.1685
2.87879e-06	16.2638
2.92929e-06	16.357
2.9798e-06	16.4481
3.0303e-06	16.5373
3.08081e-06	16.6246
3.13131e-06	16.7101
3.18182e-06	16.7938
3.23232e-06	16.8758
3.28283e-06	16.956
3.33333e-06	17.0347
3.38384e-06	17.1118
3.43434e-06	17.1873
3.48485e-06	17.2614
3.53535e-06	17.334
3.58586e-06	17.4053
3.63636e-06	17.4752
3.68687e-06	17.5437
3.73737e-06	17.611
3.78788e-06	17.677
3.83838e-06	17.7418
3.88889e-06	17.8055
3.93939e-06	17.868
3.9899e-06	17.9293
4.0404e-06	17.9896
4.09091e-06	18.0489
4.14141e-06	18.1071
4.19192e-06	18.1642
4.24242e-06	18.2205
4.29293e-06	18.2757
4.34343e-06	18.33
4.39394e-06	18.3835
4.44444e-06	18.436
4.49495e-06	18.4877
4.54545e-06	18.5385
4.59596e-06	18.5885
4.64646e-06	18.6378
4.69697e-06	18.6862
4.74747e-06	18.7339
4.79798e-06	18.7808
4.84848e-06	18.827
4.89899e-06	18.8725
4.94949e-06	18.9173
5e-06	18.9614

## Sheet: Figure 4C, D-H103
Compound [M]	Response (RU)
0	2.39704
5.05051e-08	3.89831
1.0101e-07	5.24584
1.51515e-07	6.4621
2.0202e-07	7.56538
2.52525e-07	8.57072
3.0303e-07	9.49061
3.53535e-07	10.3355
4.0404e-07	11.1142
4.54545e-07	11.8342
5.05051e-07	12.5019
5.55556e-07	13.1228
6.06061e-07	13.7016
6.56566e-07	14.2426
7.07071e-07	14.7492
7.57576e-07	15.2246
8.08081e-07	15.6717
8.58586e-07	16.0929
9.09091e-07	16.4904
9.59596e-07	16.8662
1.0101e-06	17.2219
1.06061e-06	17.5591
1.11111e-06	17.8793
1.16162e-06	18.1837
1.21212e-06	18.4734
1.26263e-06	18.7495
1.31313e-06	19.0129
1.36364e-06	19.2645
1.41414e-06	19.5051
1.46465e-06	19.7352
1.51515e-06	19.9558
1.56566e-06	20.1672
1.61616e-06	20.3701
1.66667e-06	20.5649
1.71717e-06	20.7522
1.76768e-06	20.9324
1.81818e-06	21.1058
1.86869e-06	21.2729
1.91919e-06	21.4339
1.9697e-06	21.5893
2.0202e-06	21.7392
2.07071e-06	21.8841
2.12121e-06	22.024
2.17172e-06	22.1594
2.22222e-06	22.2903
2.27273e-06	22.4171
2.32323e-06	22.5398
2.37374e-06	22.6588
2.42424e-06	22.7741
2.47475e-06	22.886
2.52525e-06	22.9945
2.57576e-06	23.0999
2.62626e-06	23.2022
2.67677e-06	23.3017
2.72727e-06	23.3983
2.77778e-06	23.4923
2.82828e-06	23.5838
2.87879e-06	23.6728
2.92929e-06	23.7594
2.9798e-06	23.8438
3.0303e-06	23.926
3.08081e-06	24.0061
3.13131e-06	24.0841
3.18182e-06	24.1603
3.23232e-06	24.2346
3.28283e-06	24.307
3.33333e-06	24.3778
3.38384e-06	24.4469
3.43434e-06	24.5143
3.48485e-06	24.5802
3.53535e-06	24.6446
3.58586e-06	24.7075
3.63636e-06	24.7691
3.68687e-06	24.8292
3.73737e-06	24.8881
3.78788e-06	24.9457
3.83838e-06	25.002
3.88889e-06	25.0572
3.93939e-06	25.1112
3.9899e-06	25.1641
4.0404e-06	25.2159
4.09091e-06	25.2666
4.14141e-06	25.3163
4.19192e-06	25.3651
4.24242e-06	25.4128
4.29293e-06	25.4597
4.34343e-06	25.5056
4.39394e-06	25.5507
4.44444e-06	25.5949
4.49495e-06	25.6383
4.54545e-06	25.6809
4.59596e-06	25.7227
4.64646e-06	25.7637
4.69697e-06	25.804
4.74747e-06	25.8435
4.79798e-06	25.8824
4.84848e-06	25.9206
4.89899e-06	25.9581
4.94949e-06	25.9949
5e-06	26.0311

## Sheet: Figure S2, D-
Concentration (M)	RU
1.23e-08	-0.167818
3.7e-08	0.144398
1.11e-07	2.22171
3.33e-07	4.22113
1e-06	5.13729

[truncated: 9 more sheets: Figure S2, L-, Figure S3, L-, Figure S3, Rec-, Fig S4, D-, Fig S4, L-, Fig S4, Rec-, Fig S5, D-, Fig S5, L-, Fig S5, Rec-]
